# Supplementary material for: Inferring Species Trees from Gene Trees in a Radiation of California Trapdoor Spiders (Araneae, Antrodiaetidae, Aliatypus)
Source: PLoS One. 2011 Sep 26;6(9):e25355. doi: 10.1371/journal.pone.0025355 (PMC3180454; doi:10.1371/journal.pone.0025355)
Supplement: Table S1 — Specimen information and GenBank accession numbers. (XLS) [file pone.0025355.s001.xls]

## Sheet: Sheet1
LOC	Taxon	Voucher #	Adult/Immature	Location	Collector / Code	Collection Date	Lat	Long	COI	28S	18S	EF-1γ	Fox-D	Hsp70	Wingless
	Antrodiaetus apachecus	MY 118	F	AZ: Apache Co., S Greer	Hedin & Bond	8 Jan, 2002	33.9976	-109.464	JN540716	DQ898774	DQ639770				JN540696
	Antrodiaetus unicolor	GMY 10	F	NC: Transylvania Co., Davidson River CG, off Hwy 276	M. Hedin	19-20 Aug, 2007	35.7234	-82.7234					JN540675
	Antrodiaetus getschi	MY 431	M	OR: Jackson Co., Lithia Park	MCH 02_132	31 Jul, 2002	42.1738	-122.714	JN540718			JN540644	JN540673	JN540774
	Antrodiaetus riversi	MY 81	F	CA: Trinity Co., Trinity River	MCH 02_016	13 Jan, 2002	40.6743	-122.827			DQ639771
	Antrodiaetus riversi	MY 390	F	CA: Monterey Co., near Monterey	MCH 02_120	27 Jul, 2002	36.5757	-121.899	JN540719	DQ898797
	Antrodiaetus riversi	MY 423	F	CA: Trinity Co., Hwy 299	MCH 02_130	30 Jul, 2002	40.79	-123.454				JN540643
	Antrodiaetus riversi	MY 446	F	CA: Mariposa Co., Yosemite	MCH 02_139	3 Aug, 2002	37.8489	-119.603						JN540775
	Antrodiaetus riversi	MY 1084	imm	CA: Humboldt Co., Shively Road	MCH 06_032	14 Mar, 2006	40.4585	-124.067						JN540776
	Antrodiaetus riversi	MY 1296	F	CA: Tehama Co., N Antelope Creek	MCH 07_172	19 Dec, 2007	40.2981	-121.717				JN540642			JN540697
	Antrodiaetus riversi	AR21	F	CA: El Dorado Co., Mosquito Road	Starrett, Hedin & Leavitt	17 Dec, 2007	38.8199	-120.673					JN540674
	Antrodiaetus hadros	MY 459	F	MO: St. Genevieve Co., Pickle Springs NA	F. Coyle	27 Oct, 2002	37.8029	-90.2962	JN540717	DQ898775			JN540672
1	Aliatypus gulosus	MY 2479	F	CA: Orange Co., Dana Point	JEB 04-014/015	2-3 Feb, 2004	33.4972	-117.715	JN540752
2	Aliatypus gulosus	MY 962	imm	CA: Orange Co., Laguna Coast Wld.	MCH 03_107	31 Aug,2003	33.5951	-117.777		JN540550	JN540497
2	Aliatypus gulosus	MY 963	imm	CA: Orange Co., Laguna Coast Wld.	MCH 03_107	31 Aug, 2003	33.5951	-117.777	JN540749
3	Aliatypus gulosus	UCR	no voucher	CA: Riverside Co., Riverside	M Hedin & J Garb	. 2006	33.9826	-117.303				DQ680306	JN587803	JN587804
4	Aliatypus gulosus	MY 2586	F	CA: Los Angeles Co., Puente Hills	JEB 04-020	14 Mar, 2004	33.9816	-117.933	JN540751	JN540551		JN540645
5	Aliatypus gulosus	MY 2588	F	CA: Los Angeles Co., Baldwin Hills	JEB 04-021	14 Mar, 2004	34.0094	-118.37		JN540549			JN540676	JN540777
6	Aliatypus gulosus	MY 94	F	CA: Los Angeles Co., Pacific Palisades	JEB 007	19 Jan, 2002	34.0622	-118.53	JN540753	JN540548	JN540496				JN540698
7	Aliatypus gulosus	MY 2670	F	CA: Los Angeles Co., Kanan Road, Triunfo Canyon	JEB 04-040	17 Mar, 2004	34.1188	-118.782	JN540750
8	Aliatypus thompsoni	MY 95	imm	CA: Los Angeles Co., Griffith Park	JEB 006	19 Jan, 2002	34.1254	-118.308		JN540570	JN540538
9	Aliatypus thompsoni	MY 470	imm	CA: Los Angeles Co., Eaton Canyon	MCH 03_005	17 Jan, 2003	34.1892	-118.1	JN540745	JN540572	JN540539
9	Aliatypus thompsoni	MY 471	imm	CA: Los Angeles Co., Eaton Canyon	MCH 03_005	17 Jan, 2003	34.1892	-118.1		JN540571	JN540540	JN540647			JN540702
10	Aliatypus thompsoni	MY 2621	imm	CA: Los Angeles Co., Little Tujunga	JEB 04-031	16 Mar, 2004	34.3352	-118.343					JN540678	JN540778
11	Aliatypus thompsoni	MY 16	F	CA: Ventura Co., Maple Creek	M Hedin	7 Sep, 1993	34.4863	-118.898		JN540573
12	Aliatypus thompsoni	GMY 99	imm	CA: Ventura Co., Squaw Flat Road	J. Starrett	22 Aug, 2009	34.4578	-118.904		JN540569
12	Aliatypus thompsoni	GMY 101	imm	CA: Ventura Co., Squaw Flat Road	J. Starrett	22 Aug, 2009	34.4578	-118.904		JN540568
13	Aliatypus thompsoni	GMY 105	imm	CA: Kern Co., Mt. Pinos Rd	J. Starrett	23 Aug, 2009	34.8276	-119.087		JN540565
13	Aliatypus thompsoni	GMY 106	imm	CA: Kern Co., Mt. Pinos Rd	J. Starrett	23 Aug, 2009	34.8276	-119.087		JN540566
14	Aliatypus thompsoni	MY 472	F	CA: Kern Co., near Frazier Park	MCH 03_006	17 Jan, 2003	34.8138	-118.89			JN540541
14	Aliatypus thompsoni	MY 473	imm	CA: Kern Co., near Frazier Park	MCH 03_006	17 Jan, 2003	34.8138	-118.89	JN540746	JN540567	JN540542
14	Aliatypus thompsoni	MY 474	imm	CA: Kern Co., near Frazier Park	MCH 03_006	17 Jan, 2003	34.8138	-118.89				JN540648			JN540703
15	Aliatypus thompsoni	MY 480	imm	CA: Kern Co., Lake Isabella	MCH 03_022	30 Mar, 2003	35.6358	-118.496		JN540562			JN540677
15	Aliatypus thompsoni	MY 481	imm	CA: Kern Co., Lake Isabella	MCH 03_022	30 Mar, 2003	35.6358	-118.496	JN540747	JN540563	JN540536	JN540646			JN540701
16	Aliatypus thompsoni	MY 485	F	CA: Kern Co., E Glenville	MCH 03_025	30 Mar, 2003	35.7215	-118.695	JN540748	JN540564	JN540537
17	Aliatypus coylei	MY 2671	F	CA: Los Angeles Co., Point Dume	JEB 04-036	17 Mar, 2004	34.0592	-118.799	JN034083	JN540559
18	Aliatypus coylei	MY 829	F	CA: San Luis Obispo Co., E Santa Margarita	MCH 03_051	5 Apr, 2003	35.4168	-120.557		JN540552	JN540543
18	Aliatypus coylei	MY 830	F	CA: San Luis Obispo Co., E Santa Margarita	MCH 03_051	5 Apr, 2003	35.4168	-120.557	JN034080	JN540553
19	Aliatypus coylei	MY 999	M	CA: Monterey Co., Arroyo Seco	MCH 03_108	12 Oct, 2003	36.2332	-121.492	JN034076	JN540558
20	Aliatypus coylei	MY 3058	F	CA: Monterey Co., Palo Colorado Rd	JEB 05-030	17 Mar, 2005	36.3997	-121.891		JN540560			JN540679	JN540779
20	Aliatypus coylei	MY 3059	F	CA: Monterey Co., Palo Colorado Rd	JEB 05-030	17 Mar, 2005	36.3997	-121.891	JN034074	JN540561		JN540650			JN540700
21	Aliatypus coylei	MY 373	F	CA: Monterey Co., near Monterey	MCH 02_119	27 July, 2002	36.5717	-121.858	JN034070	JN540556	JN540546
21	Aliatypus coylei	MY 374	F	CA: Monterey Co., near Monterey	MCH 02_119	27 July, 2002	36.5717	-121.858		JN540557	JN540547
22	Aliatypus coylei	MY 955	F	CA: San Benito Co., near Pinnacles NM	J. Starrett	22 Aug, 2003	36.4883	-121.217		JN540555	JN540545
23	Aliatypus coylei	MY 827	F	CA: San Benito Co., ~ Fremont Peak SP	MCH 03_049	5 Apr, 2003	36.7858	-121.461	JN034062	JN540554	JN540544	JN540649	JN540680	JN540780	JN540699
24	Aliatypus aquilonius	MY 387	imm	CA: Humboldt Co., W Redway	MCH 02_128	29 Jul, 2002	40.1223	-123.842	JN540772
24	Aliatypus aquilonius	MY 388	F	CA: Humboldt Co., W Redway	MCH 02_128	29 Jul, 2002	40.1223	-123.842					JN540691
25	Aliatypus aquilonius	MY 958	imm	CA: Humboldt Co., Grizzly Creek	J. Starrett	24 Aug, 2003	40.4765	-123.934	JN540773			JN540663			JN540715
25	Aliatypus aquilonius	MY 959	F	CA: Humboldt Co., Grizzly Creek	J. Starrett	24 Aug, 2003	40.4765	-123.934					JN540690	JN540788
26	Aliatypus gnomus	MY 380	F	CA: Santa Cruz Co., Henry Colwell	MCH 02_122	27 Jul, 2002	37.0176	-122.064	JN540721	JN540615	JN540505	JN540662	JN540692	JN540789	JN540706
26	Aliatypus gnomus	MY 381	F	CA: Santa Cruz Co., Henry Colwell	MCH 02_122	27 Jul, 2002	37.0176	-122.064			JN540506
27	Aliatypus californicus	MY 376	F	CA: Santa Cruz Co., N Soquel	MCH 02_121	27 Jul, 2002	37.0383	-121.945		JN540608	JN540501
27	Aliatypus californicus	MY 378	F	CA: Santa Cruz Co., N Soquel	MCH 02_121	27 Jul, 2002	37.0383	-121.945	JN540726	JN540609
28	Aliatypus californicus	MY 3062	imm	CA: Santa Cruz Co., Swanton Road	JEB 05_031	17 Mar, 2005	37.0842	-122.255		JN540610
29	Aliatypus californicus	MY 1116	F	CA: San Mateo Co., Pescadero Road	J.Starret	29 Dec, 2005	37.2977	-122.266	JN540722			JN540661			JN540705
30	Aliatypus californicus	MY 821	F	CA: Santa Clara Co., Bear Creek Road	MCH 03_048	5 Apr, 2003	37.1888	-121.995	JN540727	JN540607	JN540502		JN540688	JN540786; JN540787
31	Aliatypus californicus	MY 4177	F	CA: Santa Clara Co., near Henry Coe SP	MCH 10_010	27 Mar, 2010	37.1633	-121.579	JN540731
32	Aliatypus californicus	GMY 123	imm	CA: Alameda Co., Mendenhall Road	J. Starrett	28 Dec, 2009	37.6048	-121.684		JN540606
33	Aliatypus californicus	MY 4190	F	CA: Alameda Co., N Sunol	MCH 10_032	31 Mar, 2010	37.6144	-121.9	JN540729
34	Aliatypus californicus	GMY 120	imm	CA: Alameda Co., vic Laurel Creek Dr. and Dublin Cnyn Rd.	J. Starrett	23 Dec, 2009	37.6943	-121.945		JN540605		JN540659
35	Aliatypus californicus	MY 4188	F	CA: Sonoma Co., River Road	MCH 10_024	30 Mar, 2010	38.7787	-122.986	JN540730
36	Aliatypus californicus	MY 105	imm	CA: Colusa Co., Bear Creek Road	MCH 02_014	12 Jan, 2002	39.011	-122.389		JN540598	JN540498
36	Aliatypus californicus	MY 106	imm	CA: Colusa Co., Bear Creek Road	MCH 02_014	12 Jan, 2002	39.011	-122.389	DQ898845	DQ898773	JN540500
37	Aliatypus californicus	MY 783	F	CA: Lake Co., Bartlett Springs Road	MCH 03_046	3 Apr, 2003	39.1671	-122.507		JN540599
38	Aliatypus californicus	MY 812	F	CA: Glenn Co., Grindstone Road	MCH 03_045	3 Apr, 2003	39.6939	-122.718		JN540600			JN540689
39	Aliatypus californicus	MY 808	F	CA: Tehama Co., W Red Bluff	MCH 03_043	2 Apr, 2003	40.2713	-122.546		JN540596	JN540499
39	Aliatypus californicus	MY 809	F	CA: Tehama Co., W Red Bluff	MCH 03_043	2 Apr, 2003	40.2713	-122.546	JN540728	JN540597					JN540704
40	Aliatypus californicus	MY 805	imm	CA El Dorado Co., S of Coloma	MCH 03_039	1 Apr, 2003	38.7588	-120.844		JN540604
41	Aliatypus californicus	MY 801	imm	CA: Calaveras Co., E Angels Camp	MCH 03_037	1 Apr, 2003	38.0763	-120.532	JN540725	JN540601
42	Aliatypus californicus	MY 1439	imm	CA: Tuolumne Co., E Columbia	MCH 08_026	29 Mar, 2008	38.0386	-120.357		JN540614
43	Aliatypus californicus	MY 1433	F	CA: Tuolumne Co., Twain Harte	MCH 08_027	29 Mar, 2008	38.0369	-120.257		JN540611
45	Aliatypus californicus	MY 1435	F	CA: Tuolumne Co., SW Tuolumne	MCH 08_028	29 Mar, 2008	37.9114	-120.29		JN540612
45	Aliatypus californicus	MY 1436	F	CA: Tuolumne Co., SW Tuolumne	MCH 08_028	29 Mar, 2008	37.9114	-120.29		JN540613
46	Aliatypus californicus	GMY 43	F	CA: Tuolumne Co., Sprague Road	J. Starrett	1 Aug, 2008	37.3781	-120.152	JN540723	JN540603	JN540503	JN540660
47	Aliatypus californicus	MY 1630	F	CA: Madera Co., Bass Lake Road	MCH 09_024	27 Mar, 2009	37.363	-119.624	JN540732	JN540602	JN540504	JN540658
55	Aliatypus janus	MY 384	F	CA: Mariposa Co., E Crane Flat	MCH 02_139	3 Aug, 2002	37.8489	-119.603			JN540511
55	Aliatypus janus	MY 385	F	CA: Mariposa Co., E Crane Flat	MCH 02_139	3 Aug, 2002	37.8489	-119.603		JN540620	JN540512
56	Aliatypus janus	MY 798	F	CA: Mariposa Co., Yosemite NP	MCH 03_031	31 Mar, 2003	37.7214	-119.716	JN540733	JN540625		JN540654	JN540694	JN540792; JN540793
56	Aliatypus janus	MY 799	F	CA: Mariposa Co., Yosemite NP	MCH 03_031	31 Mar, 2003	37.7214	-119.716		JN540626
57	Aliatypus janus	GMY 114	imm	CA: Mono Co., Dry Creek Rd	J. Starrett	9 Oct, 2009	37.6872	-118.989		JN540619
58	Aliatypus janus	MY 109	F	CA: Mariposa Co., NE Mariposa	MCH 02_013	12 Jan, 2002	37.5027	-119.967		JN540631	JN540516
59	Aliatypus janus	MY 496	F	CA: Fresno Co., Nipinnawasee	MCH 03_028	31 Mar, 2003	37.4125	-119.732		JN540633
59	Aliatypus janus	MY 498	F	CA: Fresno Co., Nipinnawasee	MCH 03_028	31 Mar, 2003	37.4125	-119.732		JN540632			JN540695
60	Aliatypus janus	MY 1634	F	CA: Madera Co., Grub Gulch Road	MCH 09_025	27 Mar, 2009	37.3387	-119.768	JN540736	JN540634
61	Aliatypus janus	MY 1627	F	CA: Madera Co., near Chilkoot CG	MCH 09_023	27 Mar, 2009	37.3594	-119.54		JN540618
61	Aliatypus janus	MY 1628	imm	CA: Madera Co., near Chilkoot CG	MCH 09_023	27 Mar, 2009	37.3594	-119.54	JN540734
62	Aliatypus janus	MY 494	F	CA: Fresno Co., Hwy 180	MCH 03_027	30 Mar, 2003	36.7311	-119.281		JN540627	JN540515
62	Aliatypus janus	MY 495	imm	CA: Fresno Co., Hwy 180	MCH 03_027	30 Mar, 2003	36.7311	-119.281		JN540628
63	Aliatypus janus	MY 20	F	CA: Fresno Co., N Pinehurst	M Hedin	7 Dec, 1993	36.7061	-118.998		JN540630	JN540513				JN540707
63	Aliatypus janus	MY 489	F	CA: Fresno Co., N Pinehurst	MCH 03_026	30 Mar, 2003	36.7061	-118.998		JN540629	JN540514
63	Aliatypus janus	MY 1622	imm	CA: Fresno Co., N Pinehurst	MCH 09_018	26 Mar, 2009	36.7061	-118.998				JN540655
63	Aliatypus janus	GMY 11	F	CA: Fresno Co., N Pinehurst	J. Starrett	12 Aug, 2007	36.7061	-118.998	JN540737			JN540652
63	Aliatypus janus	GMY 12	F	CA: Fresno Co., N Pinehurst	J. Starrett	12 Aug, 2007	36.7061	-118.998	JN540738
65	Aliatypus janus	GMY 107	F	CA: Tulare Co., Atwell Mill	MCH 09_074	23-25 Aug, 2009	36.4643	-118.67		JN540621		JN540651
66	Aliatypus janus	MY 1635	imm	CA: Tulare Co., Lake Kaweah	MCH 09_016	25-26 Mar, 2009	36.3872	-118.95		JN540635
67	Aliatypus janus	MY 1732	imm	CA: Tulare Co., Hot Springs Road	JDS 09_018	19 May, 2009	35.8749	-118.709		JN540637
68	Aliatypus janus	MY 1727	F	CA: Kern Co., E of Glenville	JDS 09_014	19 May, 2009	35.7355	-118.661		JN540636
69	Aliatypus janus	MY 1726	F	CA: Kern Co., Hwy 155	JDS 09_013	19 May, 2009	35.7264	-118.536				JN540653
70	Aliatypus janus	MY 726	F	CA: Kern Co., Greenhorn Summit	MCH 03_024	30 Mar, 2003	35.7353	-118.552	AY896947	AY897012
70	Aliatypus janus	MY 482	imm	CA: Kern Co., Greenhorn Summit	MCH 03_024	30 Mar, 2003	35.7353	-118.552		JN540623	JN540510
71	Aliatypus janus	MY 1737	imm	CA: Kern Co., Sawmill Road	JDS 09_021	20 May, 2009	35.6702	-118.516		JN540624
72	Aliatypus janus	MY 476	F	CA: Kern Co., Walker Pass	MCH 03_021	29 Mar, 2003	35.6633	-118.028	JN540735	JN540622	JN540509
72	Aliatypus janus	MY 477	imm	CA: Kern Co., Walker Pass	MCH 03_021	29 Mar, 2003	35.6633	-118.028				JN540656
73	Aliatypus janus	MY 1533	F	CA: San Benito Co., near New Idria	MCH 09_003	24 Jan, 2009	36.4179	-120.67	JN540744	JN540640
74	Aliatypus janus	MY 1647	F	CA: San Benito Co., Coalinga Road	MCH 09_042	30 Mar, 2009	36.38	-120.922	JN540743	JN540639
75	Aliatypus janus	MY 1641	F	CA: San Benito Co., Lonoak Road	MCH 09_041	30 Mar, 2009	36.2927	-120.988	JN540740	JN540638
76	Aliatypus janus	MY 1650	F	CA: Monterey Co., Mustang Ridge, Hwy 198	MCH 09_043	30 Mar, 2009	36.1877	-120.749		JN540641
76	Aliatypus janus	MY 1651	imm	CA: Monterey Co., Mustang Ridge, Hwy 198	MCH 09_043	30 Mar, 2009	36.1877	-120.749	JN540742
76	Aliatypus janus	MY 1652	F	CA: Monterey Co., Mustang Ridge, Hwy 198	MCH 09_043	30 Mar, 2009	36.1877	-120.749	JN540741
87	Aliatypus isolatus	MY 100	F	AZ: Coconino Co., Oak Creek	Hedin & Bond	7 Jan, 2002	34.9896	-111.749		JN540616	JN540507
87	Aliatypus isolatus	MY 101	F	AZ: Coconino Co., Oak Creek	Hedin & Bond	7 Jan, 2002	34.9896	-111.749	JN540720	JN540617	JN540508	JN540657	JN540693	JN540790; JN540791	JN540708
88	Aliatypus isolatus	MY 260	F	AZ: Yavapai Co., Ponderosa Park	Hedin & Bond	6 Jan, 2002	34.4613	-112.497	DQ981666	AY897011
30	Aliatypus erebus	MY 820	F	CA: Santa Clara Co., Bear Creek Road	MCH 03_048	5 Apr, 2003	37.1888	-121.995		JN540589	JN540533
30	Aliatypus erebus	MY 822	F	CA: Santa Clara Co., Bear Creek Road	MCH 03_048	5 Apr, 2003	37.1888	-121.995		JN540590			JN540686
36	Aliatypus erebus	MY 104	imm	CA: Colusa Co., Bear Creek Road	MCH 02_014	12 Jan, 2002	39.011	-122.389		JN540583	JN540531
36	Aliatypus erebus	MY 107	imm	CA: Colusa Co., Bear Creek Road	MCH 02_014	12 Jan, 2002	39.011	-122.389	JN540757	JN540582	JN540532
41	Aliatypus erebus	MY 803	F	CA: Calaveras Co., E Angels Camp	MCH 03_037	1 April, 2003	38.0763	-120.532	JN540759	JN540585	JN540535	JN540665			JN540711
49	Aliatypus erebus	MY 464	F	CA: Yuba Co., Scott Grant Road	J. Starrett	29 Dec, 2002	39.322	-121.378	JN540761	JN540584	JN540528
50	Aliatypus erebus	MY 817	imm	CA: Sutter Co., Sutter Buttes	MCH 03_047	4 Apr, 2003	39.2176	-121.784		JN540586	JN540534
50	Aliatypus erebus	MY 818	imm	CA: Sutter Co., Sutter Buttes	MCH 03_047	4 Apr, 2003	39.2176	-121.784		JN540587			JN540685	JN540784
50	Aliatypus erebus	MY 819	imm	CA: Sutter Co., Sutter Buttes	MCH 03_047	4 Apr, 2003	39.2176	-121.784	JN540758	JN540588					JN540710
51	Aliatypus erebus	MY 1428	imm	CA: Tuolumne Co., near Mather	MCH 08_031	30 Mar, 2008	37.8816	-119.862		JN540592
52	Aliatypus erebus	MY 1431	imm	CA: Tuolumne Co., E Groveland	MCH 08_029	29 Mar, 2008	37.8206	-120.149		JN540593
53	Aliatypus erebus	MY 150	F	CA: Santa Clara Co., Los Altos	J. Starrett	31 Mar, 2002	37.3607	-122.099	JN540755		JN540529	JN540664			JN540709
53	Aliatypus erebus	MY 462	imm	CA: Santa Clara Co., Los Altos	J. Starrett	29 Nov, 2002	37.3607	-122.099			JN540530
54	Aliatypus erebus	MY 998	M	CA: Santa Clara Co., near Anderson Lake	MCH 03_107	12 Oct, 2003	37.152	-121.587	JN540756	JN540591		JN540666
27	Aliatypus trophonius	MY 993	F	CA: Santa Cruz Co., N Soquel	MCH 03_106	10 Oct, 2003	37.0383	-121.945	JN540754	JN540594	JN540526	JN540667			JN540712
27	Aliatypus trophonius	MY 994	F	CA: Santa Cruz Co., N Soquel	MCH 03_106	10 Oct, 2003	37.0383	-121.945		JN540595	JN540527		JN540687	JN540785
77	Aliatypus torridus	MY 4316	F	CA: San Luis Obispo Co., Hwy 166	MCH 10_059	25 Jul, 2010	35.0275	-120.275	JN540770
77	Aliatypus torridus	MY 4317	F	CA: San Luis Obispo Co., Hwy 166	MCH 10_059	25 Jul, 2010	35.0275	-120.275	JN540771
78	Aliatypus torridus	MY 834	imm	CA: Santa Barbara Co., near Gaviota	MCH 03_052	5 Apr, 2003	34.5103	-120.235	JN540766	JN540574	JN540522
78	Aliatypus torridus	MY 992	F	CA: Santa Barbara Co., near Gaviota	MCH 03_052	5 Apr, 2003	34.5103	-120.235		JN540575			JN540683	JN540783
79	Aliatypus torridus	MY 96	F	CA: Kern Co., El Paso Mtns.	MCH 02_027	17 Jan, 2002	35.4784	-117.691			JN540518
79	Aliatypus torridus	MY 97	F	CA: Kern Co., El Paso Mtns.	MCH 02_027	17 Jan, 2002	35.4784	-117.691	JN540767	JN540577	JN540519	JN540671
80	Aliatypus torridus	MY 38	F	CA: San Bernardino Co., about 3 mi. E Apple Valley	J. Bond	1 Feb, 1997	34.4731	-117.125		JN540578	JN540520		JN540684
80	Aliatypus torridus	MY 39	F	CA: San Bernardino Co., about 3 mi. E Apple Valley	J. Bond	1 Feb, 1997	34.4731	-117.125	JN540768	JN540579	JN540521	JN540670			JN540713
80	Aliatypus torridus	MY 43	F	CA: San Bernardino Co., about 3 mi. E Apple Valley	J. Bond	1 Feb, 1997	34.4731	-117.125	JN540769
81	Aliatypus torridus	MY 44	F	CA: San Bernardino Co., Yucaipa	J. Bond	1 Feb, 1997	34.0363	-117.06		JN540576	JN540517
82	Aliatypus plutonis	MY 475	imm	CA: Riverside Co., S of Banning	MCH 03_010	2 Feb, 2003	33.8915	-116.863	JN540763	JN540580	JN540524	JN540668			JN540714
83	Aliatypus plutonis	MY 2503	imm	CA: Riverside Co., Cajalco	JEB 04-005	29 Jan, 2004	33.828	-117.487	JN540764
84	Aliatypus plutonis	MY 469	imm	CA: Riverside Co., DeLuz Road	MCH 03_003	11 Jan, 2003	33.5084	-117.231		JN540581	JN540523		JN540682
85	Aliatypus plutonis	MY 964	F	CA: San Diego Co., Deluz Rd, N Fallbrook	MCH 03_102	31 Aug, 2003	33.4111	-117.289			JN540525		JN540681	JN540781; JN540782
85	Aliatypus plutonis	MY 965	F	CA: San Diego Co., Deluz Rd, N Fallbrook	MCH 03_102	31 Aug, 2003	33.4111	-117.289				JN540669
86	Aliatypus plutonis	MY 1447	F	CA: San Diego Co., NW Valley Center	JDS 08_002	19 Sep, 2008	33.2579	-117.064	JN540765
44	Aliatypus sp.	MY 1639	imm	CA: Tuolumne Co., SugarPine	MCH 09_032	28 Mar, 2009	38.0648	-120.195	JN540724
47	Aliatypus sp.	MY 1631	imm	CA: Madera Co., Bass Lake Road	MCH 09_024	27 Mar, 2009	37.363	-119.624	JN540760
48	Aliatypus sp.	MY 1276	imm	CA: Butte Co., Forbestown/Hurleton Road	MCH 07_168	18 Dec, 2007	39.5036	-121.43	JN540762
64	Aliatypus sp.	MY 1619	imm	CA: Tulare Co., N Woodlake	MCH 09_017	26 Mar, 2009	36.5856	-119.122	JN540739
