# Supplementary material for: Inferring Species Trees from Gene Trees in a Radiation of California Trapdoor Spiders (Araneae, Antrodiaetidae, Aliatypus)
Source: PLoS One. 2011 Sep 26;6(9):e25355. doi: 10.1371/journal.pone.0025355 (PMC3180454; doi:10.1371/journal.pone.0025355)
Supplement: Table S2 — Molecular data information. (XLS) [file pone.0025355.s002.xls]

## Sheet: Sheet1
Locus	bp	Model	Primers	Refs	Notes
COI	969	GTR+I+G (pos 1)	C1-J-1751RIV, 5'-GAGTTCCTGATATRGCTTTTCC-3'	[3]
		GTR+I+G (pos 2)	C1-N-2776S, 5'-GGATAATCAGAATANCGNCGAGG-3'	This study
		GTR+G (pos 3)
Hsp70	442	JC (exon)	MT70-F3, 5'-TGGACCAAAGCATATGAAYCTC-3'	This study	Large indels (~1100 bps) were shared in A. isolatus and A. janus for the Hsp70 intron; this otherwise uninformative region was removed from the data set.
		HKY+G (intron)	MT70-F4B, 5'-TCTTGTTGGAGGAATGACTCG-3'	This study	The Hsp70 amplification region, corresponding to exon positions 1011-1522 of Drosophila melanogaster Heat Shock protein cognate (Hsc 5; Genbank accession L01502.1), was amplified in two overlapping parts for most individuals. The first part was amplified using forward primers Mt70-F3 or Mt70-F4b with reverse primers Mt70-mR2 or Mt70-mR4. The second part was amplified using forward primers Mt70-mF…
			MT70-MR2, 5'-ACATCACCAGCTAASACACC-3'	This study
			MT70-MR4, 5'-ATCRCCAGCTAAGACACCAC-3'	This study
			MT70-MF1, 5'-ARGARATATTTGGWAGAGTTCC-3'	This study
			MT70-MF3, 5'-GTGCATTTRCTTAGGTACAAG-3'	This study
			MT70-R4, 5'-TGCCAACCAAAGTAAAYTGTCC-3'	This study
			MT70-R5B, 5'-GAGTCTGSCCATCAGCAGCAG-3'	This study
EF-1γ	855	HKY+G	EF1gFOR, 5'-TGGTTATTCCCATGCCTTGG-3'	This study
			EF1gREV2, 5'-CCAGTGATTAGGTTACAGC-3'	This study
			EF1gF78, 5'-ATTGCBGCNCAGTAYAGYGG-3'	[1]
			EF1gR1258, 5'-CCTTGRTTGAAYTTCTTTCC-3'	[1]
			Ef1gF158, 5'-GTAARGTNCCNGCNTTYGAAAC-3'	This study
			Ef1gR1244, 5'-AGYTTYTTCCANCTRTANGAYTC-3'	This study
Fox-D	482	GTR	FoxD-F, 5'-GGCTTCTGTCGGAATAAGGAC-3'	This study
			FoxD-R, 5'-GCTGCCATTGTCGAACATATCCTC-3'	This study
18S	1856	GTR+I+G	18S-1F, 5'-TACCTGGTTGATCCTGCCAGTAG-3'	see Bond & Hedin [2] for protocol
			18S-3F, 5'-GTTCGATTCCGGAGAGGGA-3'	see Bond & Hedin [2] for protocol
			18S-4F, 5'-CCAGCAGCCGCGCTAATTC-3'	see Bond & Hedin [2] for protocol
			18S-5R, 5'-CTTGGCAAATGCTTTCGC-3'	see Bond & Hedin [2] for protocol
			18S-7R, 5'-GCATCACAGACCTGTTATTGC-3'	see Bond & Hedin [2] for protocol
			18S-9R, 5'-GATCCTTCCGCAGGTTCACCTAC-3'	see Bond & Hedin [2] for protocol
28S	689	GTR+G	ZX-1, 5'-ACCCGCTGAATTTAAGCATAT-3'	see Bond & Hedin [2] for protocol
			ZR2, 5'-GCTATCCTGAGGGAAACTTCGG-3'	see Bond & Hedin [2] for protocol
			28SC, 5'-GGTTCGATTAGTCTTTCGCC-3'	[3]
Wingless	363	K80+G	MYGWNT6FOR, 5'-TGCAARTGCCACGGNATGTC-3'	This study
			MYGWNT2REV, 5'-ACYTGGCARCACCARTGAAAYG-3'	This study
Supplementary References
1. Ayoub NA, Garb JE, Hedin M, Hayashi CY (2007) Utility of the nuclear protein-coding gene, elongation factor-1 gamma (EF-Iγ), for spider systematics, emphasizing family level relationships of tarantulas and their kin (Araneae: Mygalomorphae). Molecular Phylogenetics and Evolution 42: 394-409.
2. Bond JE, Hedin M (2006) A total evidence assessment of the phylogeny of North American euctenizine trapdoor spiders (Araneae, Mygalomorphae, Cyrtaucheniidae) using Bayesian inference. Molecular Phylogenetics and Evolution 41: 70-85.
3. Starrett J, Hedin M (2007) Multilocus genealogies reveal multiple cryptic species and biogeographical complexity in the California turret spider Antrodiaetus riversi (Mygalomorphae, Antrodiaetidae). Molecular Ecology 16: 583-604.
