# Supplementary material for: Inferring Species Trees from Gene Trees in a Radiation of California Trapdoor Spiders (Araneae, Antrodiaetidae, Aliatypus)
Source: PLoS One. 2011 Sep 26;6(9):e25355. doi: 10.1371/journal.pone.0025355 (PMC3180454; doi:10.1371/journal.pone.0025355)
Supplement: Table S3 — Results of recombination testing. (XLS) [file pone.0025355.s003.xls]

## Sheet: Sheet1
Locus	DSS (high)	P 0.95	significant?
COI	4.407	7.85	no
28S	9.846	17.259	no
18S	1.856	1.66	yes
Hsp70	0.491	0.634	no
Fox-D	0.157	0.404	no
EF-1γ	0.471	0.769	no
Wingless	0.183	0.269	no
